# Supplementary material for: 3-Oxocyclo­butane­carboxylic acid: hydrogen bonding in a small-ring γ-keto acid
Source: Acta Crystallogr Sect E Struct Rep Online. 2009 Feb 11;65(Pt 3):o492. doi: 10.1107/S1600536809003961 (PMC2968635; doi:10.1107/S1600536809003961)
Supplement: Supplementary file 2 [file e-65-0o492-Isup2.hkl]

# 
# h,k,l, Fc-squared, Fo-squared, sigma(Fo-squared) and status flag 
# 
data_I
_shelx_title ' 120508RAL_GE_0m in P2(1)/c' 
_shelx_refln_list_code          4 
_shelx_F_calc_maximum       95.06 
_exptl_crystal_F_000       240.00 
_reflns_d_resolution_high  0.8394 
 
loop_ 
 _symmetry_equiv_pos_as_xyz 
 'x, y, z' 
 '-x, y+1/2, -z+1/2' 
 '-x, -y, -z' 
 'x, -y-1/2, z-1/2' 
 
_cell_length_a     8.8858 
_cell_length_b     5.3631 
_cell_length_c    11.6253 
_cell_angle_alpha  90.000 
_cell_angle_beta  106.899 
_cell_angle_gamma  90.000 
 
_shelx_F_squared_multiplier     1.000 
 
loop_ 
 _refln_index_h 
 _refln_index_k 
 _refln_index_l 
 _refln_F_squared_calc 
 _refln_F_squared_meas 
 _refln_F_squared_sigma 
 _refln_observed_status 
   1   0   0        0.62        1.01      0.18 o 
   2   0   0     1977.97     1890.98     20.27 o 
   3   0   0      433.77      480.70      5.13 o 
   4   0   0     2476.56     2422.66     79.99 o 
   5   0   0       63.81       67.86      1.04 o 
   6   0   0       43.80       45.63      0.83 o 
   7   0   0       31.81       30.36      0.49 o 
   8   0   0       47.34       48.03      1.06 o 
   9   0   0      129.03      132.17      1.48 o 
   1   1   0     2045.07     2014.96     21.96 o 
   2   1   0     2238.18     2237.90     16.90 o 
   3   1   0      511.41      557.32      4.56 o 
   4   1   0     1031.14     1137.45      9.98 o 
   5   1   0       11.06       10.25      0.26 o 
   6   1   0      394.15      374.66      2.50 o 
   7   1   0        7.96        7.00      0.15 o 
   8   1   0      198.05      194.13      1.77 o 
   9   1   0        8.14       10.30      0.20 o 
   0   2   0      162.75      172.08      1.90 o 
   1   2   0      261.57      281.65      2.48 o 
   2   2   0      696.66      732.75      5.82 o 
   3   2   0       17.00       23.45      0.32 o 
   4   2   0      560.46      605.30      6.54 o 
   5   2   0       84.62       87.90      1.27 o 
   6   2   0       10.06       11.03      0.18 o 
   7   2   0      164.58      165.53      1.24 o 
   8   2   0        5.21        5.21      0.14 o 
   9   2   0       42.14       42.14      0.47 o 
   1   3   0      465.77      485.51      7.29 o 
   2   3   0        1.19        1.14      0.11 o 
   3   3   0       70.57       79.04      1.03 o 
   4   3   0      189.02      178.95      1.03 o 
   5   3   0       33.37       25.99      0.36 o 
   6   3   0       19.76       22.24      0.25 o 
   7   3   0       21.17       19.69      0.25 o 
   8   3   0      189.16      194.24      1.55 o 
   0   4   0      117.46      110.46      1.46 o 
   1   4   0      136.05      127.21      1.15 o 
   2   4   0       35.63       36.47      0.44 o 
   3   4   0       30.86       32.73      0.88 o 
   4   4   0        1.37        2.43      0.09 o 
   5   4   0       58.46       52.12      0.47 o 
   6   4   0        9.29        7.31      0.21 o 
   7   4   0        4.82        4.50      0.16 o 
   1   5   0      221.54      222.83      2.33 o 
   2   5   0       25.80       27.14      0.45 o 
   3   5   0       49.78       52.41      0.71 o 
   4   5   0        4.34        3.33      0.13 o 
   5   5   0        0.15        0.99      0.08 o 
   6   5   0       42.83       36.53      0.50 o 
   2   6   0        1.59        1.03      0.09 o 
 -10   1   1        2.31        1.94      0.10 o 
  -9   1   1       54.61       59.61      0.58 o 
  -8   1   1       60.71       62.46      0.69 o 
  -7   1   1       19.50       20.71      0.29 o 
  -6   1   1      393.02      390.66      4.30 o 
  -5   1   1      202.82      217.49      2.25 o 
  -4   1   1      360.55      373.50      3.32 o 
  -2   1   1     1746.93     1737.59     15.22 o 
  -1   1   1      145.98      137.73      1.23 o 
   0   1   1     2385.26     2250.74     42.85 o 
   1   1   1     1208.40     1119.08     13.20 o 
   2   1   1      509.90      510.81      4.05 o 
   3   1   1     1007.02     1037.33      8.57 o 
   4   1   1      198.10      188.48      1.80 o 
   5   1   1      174.24      178.74      2.88 o 
   6   1   1       60.57       54.87      0.47 o 
   7   1   1       70.88       66.87      0.62 o 
   8   1   1        5.09        6.15      0.14 o 
   9   1   1      102.67      102.39      0.98 o 
  -9   2   1       49.11       52.60      0.52 o 
  -8   2   1       44.82       45.25      0.43 o 
  -7   2   1       36.99       38.07      0.39 o 
  -6   2   1        8.45        8.19      0.12 o 
  -5   2   1        5.28        5.03      0.13 o 
  -4   2   1     1122.03     1183.27     10.30 o 
  -3   2   1      144.57      152.17      1.42 o 
  -2   2   1      158.49      162.61      1.49 o 
  -1   2   1      805.67      839.02      6.34 o 
   0   2   1      244.53      238.34      1.84 o 
   1   2   1      502.43      523.44      4.55 o 
   2   2   1        3.20        1.69      0.07 o 
   3   2   1      316.15      312.31      3.44 o 
   4   2   1      152.30      163.46      1.91 o 
   5   2   1      325.96      329.87      2.66 o 
   6   2   1      118.77      121.01      0.94 o 
   7   2   1       45.80       48.17      0.46 o 
   8   2   1       57.01       58.49      0.62 o 
   9   2   1       54.96       52.46      0.55 o 
  -9   3   1       32.69       32.81      0.60 o 
  -8   3   1        2.93        1.93      0.10 o 
  -7   3   1        1.05        1.38      0.08 o 
  -6   3   1        9.56        7.72      0.16 o 
  -5   3   1      160.34      161.93      1.27 o 
  -4   3   1       24.53       28.20      0.43 o 
  -3   3   1      140.66      136.87      1.64 o 
  -2   3   1      128.97      126.97      1.42 o 
  -1   3   1     1399.57     1423.63     14.29 o 
   0   3   1      124.95      123.45      1.14 o 
   1   3   1        1.36        2.27      0.09 o 
   2   3   1      657.44      687.16      8.19 o 
   3   3   1        1.69        0.91      0.08 o 
   4   3   1       41.18       38.84      0.29 o 
   5   3   1        3.26        2.45      0.08 o 
   6   3   1      107.89      107.69      0.77 o 
   7   3   1        0.00        0.15      0.05 o 
   8   3   1        1.68        1.89      0.15 o 
  -8   4   1      141.57      141.14      2.22 o 
  -7   4   1       31.82       27.83      0.30 o 
  -6   4   1        1.81        1.25      0.12 o 
  -5   4   1      427.57      398.62      2.43 o 
  -4   4   1       66.78       66.99      0.74 o 
  -3   4   1        1.30        1.41      0.14 o 
  -2   4   1      271.72      254.06      1.89 o 
  -1   4   1      135.85      131.63      1.14 o 
   0   4   1      272.00      266.91      2.69 o 
   1   4   1      390.26      377.73      3.08 o 
   2   4   1      196.38      200.06      3.10 o 
   3   4   1       15.18       15.24      0.21 o 
   4   4   1       89.19       85.74      0.70 o 
   5   4   1      195.37      192.57      1.46 o 
   6   4   1      145.80      141.17      1.02 o 
   7   4   1        0.65        0.21      0.12 o 
  -6   5   1        1.00        2.29      0.09 o 
  -5   5   1       94.52      102.28      0.95 o 
  -4   5   1        0.01        0.36      0.09 o 
  -3   5   1      251.17      234.92      2.44 o 
  -2   5   1       49.75       47.98      0.67 o 
  -1   5   1      232.75      221.75      2.31 o 
   0   5   1      117.20      125.26      1.92 o 
   1   5   1      270.06      272.77      2.79 o 
   2   5   1       80.54       79.66      0.97 o 
   3   5   1       45.01       48.93      0.66 o 
   4   5   1       55.82       54.10      0.71 o 
   5   5   1        4.56        5.03      0.13 o 
  -3   6   1        6.56        8.32      0.26 o 
  -2   6   1        0.02        0.57      0.11 o 
   1   6   1        3.00        2.81      0.17 o 
 -10   0   2       49.02       46.25      0.91 o 
  -9   0   2       37.64       35.06      0.80 o 
  -8   0   2      149.24      142.65      1.84 o 
  -7   0   2        1.92        2.25      0.14 o 
  -6   0   2      332.97      334.74      5.31 o 
  -5   0   2       15.10        9.94      0.32 o 
  -4   0   2     1271.34     1270.86     16.34 o 
  -3   0   2     3303.80     3216.91     34.29 o 
  -2   0   2       30.86       30.80      0.38 o 
  -1   0   2      146.20      143.30      1.89 o 
   0   0   2        1.84        1.95      0.06 o 
   1   0   2     9036.98     9364.04    206.07 o 
   2   0   2     3343.64     3488.19     59.91 o 
   3   0   2      935.17      971.75     15.05 o 
   4   0   2        0.66        0.20      0.06 o 
   5   0   2      132.94      118.63      3.95 o 
   6   0   2       63.49       59.72      0.79 o 
   7   0   2      416.81      410.05      4.22 o 
   8   0   2        5.49        6.64      0.20 o 
   9   0   2      141.73      138.81      1.52 o 
 -10   1   2       33.75       34.69      0.73 o 
  -9   1   2      149.05      152.03      1.42 o 
  -8   1   2       95.57       96.62      0.88 o 
  -7   1   2      158.29      157.86      1.32 o 
  -6   1   2       11.93       11.82      0.17 o 
  -5   1   2      149.78      165.57      4.31 o 
  -4   1   2      189.42      194.17      1.78 o 
  -2   1   2      369.17      390.95      3.43 o 
  -1   1   2      628.54      574.60      4.37 o 
   0   1   2      257.42      261.05      2.08 o 
   1   1   2     1657.83     1728.79     21.04 o 
   2   1   2       10.86       15.07      0.20 o 
   3   1   2       82.70       80.01      0.96 o 
   4   1   2        1.16        0.52      0.06 o 
   5   1   2      952.77      938.96      7.84 o 
   6   1   2       50.32       52.53      0.46 o 
   7   1   2       32.62       32.32      0.37 o 
   8   1   2       23.80       23.92      0.29 o 
   9   1   2       50.95       51.56      0.46 o 
  -9   2   2       87.93       84.59      0.88 o 
  -8   2   2      197.74      201.89      1.90 o 
  -7   2   2      150.92      152.46      1.12 o 
  -6   2   2      689.42      670.16      4.88 o 
  -5   2   2       47.26       40.35      0.40 o 
  -4   2   2        8.53        7.61      0.16 o 
  -3   2   2     1394.03     1490.17     15.81 o 
  -2   2   2       26.66       31.79      0.36 o 
  -1   2   2      308.72      324.96      3.09 o 
   0   2   2      534.01      561.50      4.46 o 
   1   2   2      543.99      552.33      4.83 o 
   2   2   2       42.31       34.76      0.39 o 
   3   2   2       80.43       86.12      1.07 o 
   4   2   2       30.61       41.42      0.62 o 
   5   2   2        1.44        2.51      0.07 o 
   6   2   2       13.64       17.47      0.88 o 
   7   2   2       61.16       58.55      0.63 o 
   8   2   2        3.85        3.97      0.17 o 
   9   2   2        1.27        1.56      0.12 o 
  -9   3   2        6.94        9.52      0.28 o 
  -8   3   2       22.98       20.97      0.24 o 
  -7   3   2      648.49      651.58      4.27 o 
  -6   3   2       26.57       22.04      0.27 o 
  -5   3   2      607.57      572.65      3.41 o 
  -4   3   2       54.19       59.73      0.55 o 
  -3   3   2       77.91       78.60      0.89 o 
  -2   3   2      125.68      135.75      1.41 o 
  -1   3   2       26.07       26.15      0.37 o 
   0   3   2       34.87       26.40      0.37 o 
   1   3   2       14.35       17.61      0.31 o 
   2   3   2      211.80      206.52      2.37 o 
   3   3   2       36.59       45.47      0.43 o 
   4   3   2      114.08      125.36      0.86 o 
   5   3   2       23.40       24.18      0.25 o 
   6   3   2      242.33      223.92      1.80 o 
   7   3   2        8.53       12.01      0.22 o 
   8   3   2       64.98       63.69      0.82 o 
  -8   4   2       22.06       29.16      0.52 o 
  -7   4   2        9.95        9.32      0.18 o 
  -6   4   2        4.46        3.83      0.20 o 
  -5   4   2       22.65       21.63      0.26 o 
  -4   4   2       23.31       23.15      0.27 o 
  -3   4   2      150.99      134.73      0.97 o 
  -2   4   2        3.74        3.22      0.11 o 
  -1   4   2       16.86       17.43      0.21 o 
   0   4   2       18.06       16.09      0.20 o 
   1   4   2      203.20      193.31      1.93 o 
   2   4   2       32.45       32.81      0.38 o 
   3   4   2        1.05        1.02      0.13 o 
   4   4   2       45.42       45.71      0.43 o 
   5   4   2        2.11        2.67      0.09 o 
   6   4   2        0.09        0.50      0.06 o 
   7   4   2        0.01        0.10      0.14 o 
  -6   5   2        0.17        0.06      0.04 o 
  -5   5   2       81.72       86.84      0.66 o 
  -4   5   2        3.43        1.17      0.07 o 
  -3   5   2        7.90        6.85      0.28 o 
  -2   5   2        2.48        1.33      0.10 o 
  -1   5   2        0.25        0.51      0.07 o 
   0   5   2       26.52       27.67      0.47 o 
   1   5   2       37.52       40.39      0.59 o 
   2   5   2       87.34       89.59      1.06 o 
   3   5   2       61.82       65.86      0.82 o 
   4   5   2       10.97       11.24      0.25 o 
   5   5   2        0.00        0.13      0.04 o 
   0   6   2       33.26       29.88      0.58 o 
   1   6   2       37.21       37.91      0.69 o 
 -10   1   3       16.42       19.73      0.56 o 
  -9   1   3      116.36      116.80      1.16 o 
  -8   1   3       54.70       50.78      0.65 o 
  -7   1   3      147.48      145.07      1.17 o 
  -6   1   3       82.19       74.76      0.72 o 
  -5   1   3      126.87      139.36      1.50 o 
  -4   1   3       24.61       19.46      0.26 o 
  -3   1   3     1211.39     1221.16     15.39 o 
  -2   1   3      452.46      422.81      3.54 o 
  -1   1   3      114.33      122.47      0.97 o 
   0   1   3       30.02       36.40      0.34 o 
   1   1   3      931.89      966.15      8.85 o 
   2   1   3      212.93      212.79      1.92 o 
   3   1   3       38.42       42.76      0.47 o 
   4   1   3       31.84       32.20      0.76 o 
   5   1   3      185.51      182.27      1.51 o 
   6   1   3       28.09       25.50      0.28 o 
   7   1   3      107.48      112.10      0.94 o 
   8   1   3       62.68       64.45      0.58 o 
   9   1   3        1.47        1.80      0.14 o 
  -9   2   3        0.62        0.80      0.08 o 
  -8   2   3      419.71      418.52      3.11 o 
  -7   2   3        0.00       -0.01      0.05 o 
  -6   2   3        1.77        1.79      0.09 o 
  -5   2   3        0.89        1.57      0.38 o 
  -4   2   3       18.55       21.28      0.31 o 
  -3   2   3        0.57        0.16      0.06 o 
  -2   2   3      143.81      148.32      1.48 o 
  -1   2   3       46.92       43.64      0.45 o 
   0   2   3        1.56        1.72      0.08 o 
   1   2   3      580.51      593.84      5.20 o 
   2   2   3        8.64        6.09      0.21 o 
   3   2   3      159.81      151.06      1.61 o 
   4   2   3        0.27        0.28      0.05 o 
   5   2   3      198.99      180.05      1.29 o 
   6   2   3        1.18        1.17      0.10 o 
   7   2   3        4.04        5.03      0.13 o 
   8   2   3        9.99       10.16      0.16 o 
  -9   3   3        5.64        5.91      0.14 o 
  -8   3   3       40.66       45.15      0.41 o 
  -7   3   3       32.88       35.69      0.37 o 
  -6   3   3       41.38       38.57      0.39 o 
  -5   3   3      152.68      144.73      0.97 o 
  -4   3   3      331.63      332.37      1.85 o 
  -3   3   3       49.03       54.90      0.50 o 
  -2   3   3      225.65      225.18      2.24 o 
  -1   3   3        2.73        2.01      0.15 o 
   0   3   3      179.67      204.18      2.05 o 
   1   3   3      131.72      124.56      1.31 o 
   2   3   3       83.18       71.52      0.65 o 
   3   3   3        8.09        9.50      0.12 o 
   4   3   3        2.64        3.23      0.20 o 
   5   3   3        7.19        6.71      0.12 o 
   6   3   3       11.85       10.97      0.20 o 
   7   3   3        1.41        1.60      0.09 o 
  -8   4   3       19.57       20.41      0.26 o 
  -7   4   3      253.02      272.72      2.85 o 
  -6   4   3       54.45       46.13      0.42 o 
  -5   4   3        5.75        4.78      0.13 o 
  -4   4   3      276.62      258.98      1.75 o 
  -3   4   3      164.07      162.35      1.15 o 
  -2   4   3      165.83      156.70      1.22 o 
  -1   4   3       20.59       21.50      0.27 o 
   0   4   3        0.05        0.25      0.14 o 
   1   4   3        0.03        0.78      0.11 o 
   2   4   3      429.60      414.53      3.75 o 
   3   4   3       40.15       44.08      0.43 o 
   4   4   3        0.77        1.16      0.32 o 
   5   4   3        9.51       10.75      0.20 o 
   6   4   3      240.59      233.68      1.97 o 
  -6   5   3        7.26        5.79      0.12 o 
  -5   5   3       57.67       63.30      0.51 o 
  -4   5   3      204.90      210.61      1.43 o 
  -3   5   3       70.86       73.42      0.66 o 
  -2   5   3      130.37      119.58      0.97 o 
  -1   5   3      112.91      115.48      0.94 o 
   0   5   3      210.08      216.40      2.33 o 
   1   5   3       87.07       91.75      0.91 o 
   2   5   3       95.33       90.86      0.90 o 
   3   5   3       54.76       57.83      0.56 o 
   4   5   3       44.68       47.44      0.46 o 
  -1   6   3        0.42        0.03      0.07 o 
   0   6   3       47.43       49.99      0.85 o 
   1   6   3       15.04       17.21      0.39 o 
   2   6   3       17.04       16.87      0.38 o 
  -9   0   4       68.15       62.64      0.92 o 
  -8   0   4       12.92       12.19      0.38 o 
  -7   0   4       55.97       60.97      0.68 o 
  -6   0   4        0.99        0.89      0.23 o 
  -5   0   4       88.42       88.36      1.95 o 
  -4   0   4      196.69      226.31      3.58 o 
  -3   0   4     3659.30     3671.82    110.26 o 
  -2   0   4     1388.10     1360.92     14.67 o 
  -1   0   4     1664.29     1629.21     26.75 o 
   1   0   4     6110.39     5927.96     91.01 o 
   2   0   4      268.08      284.68      3.76 o 
   3   0   4       35.88       35.09      0.71 o 
   4   0   4       99.99       87.11      2.70 o 
   5   0   4      159.49      155.05      1.59 o 
   6   0   4        9.24        9.50      0.25 o 
   7   0   4        0.22        0.11      0.09 o 
   8   0   4       20.18       21.05      0.49 o 
 -10   1   4      132.31      133.75      1.67 o 
  -9   1   4       21.44       21.46      0.44 o 
  -8   1   4      201.78      205.76      1.92 o 
  -7   1   4      166.80      151.13      1.31 o 
  -6   1   4      281.21      273.00      2.77 o 
  -5   1   4       21.41       18.94      0.32 o 
  -4   1   4        3.68        5.70      0.13 o 
  -3   1   4        0.71        0.48      0.08 o 
  -2   1   4       87.84      106.72      0.91 o 
  -1   1   4      337.62      324.59      2.60 o 
   0   1   4      368.48      382.73      3.94 o 
   1   1   4      287.58      313.76      2.78 o 
   2   1   4      178.21      170.33      1.57 o 
   3   1   4      777.62      780.98      7.67 o 
   4   1   4        8.54        8.55      0.19 o 
   5   1   4       66.12       62.97      0.63 o 
   6   1   4       46.08       46.98      0.43 o 
   7   1   4      229.57      235.10      1.78 o 
   8   1   4        3.11        2.73      0.10 o 
  -9   2   4       13.77       18.21      0.34 o 
  -8   2   4        3.99        3.92      0.12 o 
  -7   2   4       70.90       72.99      0.65 o 
  -6   2   4      412.73      420.49      2.60 o 
  -5   2   4      124.39      123.38      1.06 o 
  -4   2   4      702.84      681.65     10.69 o 
  -3   2   4      184.79      182.99      1.83 o 
  -2   2   4      526.27      590.68      6.35 o 
  -1   2   4        3.84        5.39      0.13 o 
   0   2   4      234.05      237.01      2.36 o 
   1   2   4        1.07        1.42      0.07 o 
   2   2   4       27.70       27.40      0.36 o 
   3   2   4      192.22      171.04      1.31 o 
   4   2   4       15.10       19.12      0.21 o 
   5   2   4       17.08       14.47      0.21 o 
   6   2   4       59.53       55.94      0.54 o 
   7   2   4       70.17       68.48      0.61 o 
   8   2   4      104.61      102.03      0.80 o 
  -9   3   4        0.01        0.02      0.03 o 
  -8   3   4       63.98       61.32      0.60 o 
  -7   3   4        1.07        1.08      0.10 o 
  -6   3   4       57.40       60.51      0.54 o 
  -5   3   4      383.30      373.70      2.29 o 
  -4   3   4      257.24      254.36      1.42 o 
  -3   3   4      100.33       92.78      0.78 o 
  -2   3   4       77.36       76.69      0.71 o 
  -1   3   4      152.90      157.85      1.87 o 
   0   3   4       86.90       88.03      1.32 o 
   1   3   4        5.95        5.16      0.10 o 
   2   3   4      443.42      410.14      2.63 o 
   3   3   4       45.32       43.31      0.37 o 
   4   3   4        1.73        1.19      0.09 o 
   5   3   4        8.51       11.14      0.18 o 
   6   3   4        3.88        5.20      0.13 o 
   7   3   4       94.01       90.68      0.78 o 
  -8   4   4       24.19       28.59      0.52 o 
  -7   4   4       64.84       65.92      0.58 o 
  -6   4   4        9.58        7.86      0.14 o 
  -5   4   4       18.17       17.27      0.23 o 
  -4   4   4       34.25       33.43      0.34 o 
  -3   4   4       23.51       25.08      0.25 o 
  -2   4   4      161.40      149.52      1.10 o 
  -1   4   4      130.36      128.09      1.03 o 
   0   4   4       67.76       66.64      0.51 o 
   1   4   4        0.18        0.20      0.04 o 
   2   4   4       71.09       70.11      0.59 o 
   3   4   4       35.29       35.75      0.33 o 
   4   4   4        7.04        7.07      0.13 o 
   5   4   4        0.01        0.09      0.04 o 
   6   4   4        5.31        6.11      0.16 o 
  -6   5   4       78.91       88.26      0.94 o 
  -5   5   4        0.36        0.79      0.06 o 
  -4   5   4       28.10       30.66      0.31 o 
  -3   5   4        1.86        1.78      0.11 o 
  -2   5   4       33.86       34.37      0.38 o 
  -1   5   4       27.50       24.27      0.30 o 
   0   5   4       88.80       89.09      0.87 o 
   1   5   4        0.95        1.19      0.14 o 
   2   5   4        4.16        3.04      0.11 o 
   3   5   4       25.85       26.05      0.33 o 
   4   5   4        2.10        2.27      0.17 o 
  -1   6   4        0.72        1.27      0.12 o 
   0   6   4        0.27        0.31      0.07 o 
   1   6   4        0.48        0.56      0.10 o 
 -10   1   5       46.79       53.07      1.16 o 
  -9   1   5       58.23       63.77      0.70 o 
  -8   1   5        2.20        1.56      0.09 o 
  -7   1   5       23.03       27.70      0.30 o 
  -6   1   5      131.07      126.51      1.15 o 
  -5   1   5      189.62      183.87      1.95 o 
  -4   1   5       25.73       24.28      0.37 o 
  -3   1   5       68.23       74.15      0.75 o 
  -2   1   5       92.99      105.57      0.97 o 
  -1   1   5     1197.16     1236.03     10.80 o 
   0   1   5      256.42      280.38      2.51 o 
   1   1   5      142.90      141.93      1.50 o 
   2   1   5      187.09      209.39      2.17 o 
   3   1   5      245.05      234.10      2.43 o 
   4   1   5      239.50      226.76      1.49 o 
   5   1   5        7.45        8.37      0.69 o 
   6   1   5      108.91      104.73      0.88 o 
   7   1   5      118.27      118.64      0.95 o 
   8   1   5       13.28       11.99      0.31 o 
  -9   2   5        6.88        6.83      0.16 o 
  -8   2   5       11.79       13.37      0.23 o 
  -7   2   5      284.65      288.93      1.98 o 
  -6   2   5       24.87       24.97      0.24 o 
  -5   2   5       55.84       58.25      0.53 o 
  -4   2   5       92.45       88.62      0.99 o 
  -3   2   5      215.30      222.18      2.20 o 
  -2   2   5      221.01      222.28      2.52 o 
  -1   2   5      230.90      246.47      2.42 o 
   0   2   5      173.06      184.02      2.06 o 
   1   2   5        8.67        4.68      0.13 o 
   2   2   5      418.14      384.12      2.60 o 
   3   2   5       40.83       35.90      0.31 o 
   4   2   5       29.35       26.13      0.29 o 
   5   2   5      199.41      199.68      1.53 o 
   6   2   5      128.40      125.87      1.02 o 
   7   2   5       73.89       79.70      0.67 o 
  -9   3   5        2.60        2.77      0.10 o 
  -8   3   5        2.75        2.89      0.09 o 
  -7   3   5       70.66       75.39      0.95 o 
  -6   3   5       83.98       83.79      0.89 o 
  -5   3   5       82.83       86.76      0.62 o 
  -4   3   5       97.40       95.00      0.62 o 
  -3   3   5      367.42      366.84      2.16 o 
  -2   3   5      195.99      190.42      1.42 o 
  -1   3   5      192.91      180.42      1.85 o 
   0   3   5      186.69      170.27      1.09 o 
   1   3   5       18.69       20.71      0.20 o 
   2   3   5       54.62       53.34      0.41 o 
   3   3   5       92.98       89.01      1.07 o 
   4   3   5        0.18        0.32      0.07 o 
   5   3   5        2.91        3.35      0.10 o 
   6   3   5       50.89       49.09      0.49 o 
   7   3   5        0.25        0.49      0.10 o 
  -8   4   5       55.67       53.53      1.35 o 
  -7   4   5       19.14       18.15      0.32 o 
  -6   4   5       92.51       92.15      0.92 o 
  -5   4   5      104.55      102.03      0.78 o 
  -4   4   5       18.57       16.70      0.20 o 
  -3   4   5        6.21        5.26      0.12 o 
  -2   4   5        0.16        0.15      0.04 o 
  -1   4   5       24.76       23.34      0.29 o 
   0   4   5       49.81       51.62      0.42 o 
   1   4   5       56.97       52.73      0.47 o 
   2   4   5      160.62      159.24      1.15 o 
   3   4   5      339.87      341.43      2.10 o 
   4   4   5       22.82       25.24      0.28 o 
   5   4   5        7.32        8.40      0.14 o 
  -6   5   5       94.83       96.23      1.00 o 
  -5   5   5        1.55        1.05      0.06 o 
  -4   5   5        0.94        1.29      0.08 o 
  -3   5   5        3.71        5.55      0.13 o 
  -2   5   5      334.43      332.19      2.40 o 
  -1   5   5      113.60      104.36      0.86 o 
   0   5   5        0.00        0.16      0.05 o 
   1   5   5        1.63        2.22      0.09 o 
   2   5   5      103.49      114.29      0.84 o 
   3   5   5       31.72       30.99      0.33 o 
 -10   0   6      107.20      126.76      2.39 o 
  -9   0   6       15.51       16.93      0.34 o 
  -8   0   6        9.42        9.13      0.60 o 
  -7   0   6       26.15       26.46      0.47 o 
  -6   0   6       18.60       19.05      0.38 o 
  -5   0   6      501.42      485.34      7.82 o 
  -4   0   6       80.23       93.16      1.80 o 
  -3   0   6      172.49      168.76      2.72 o 
  -2   0   6     1364.06     1384.56     14.85 o 
  -1   0   6      131.04      123.95      2.00 o 
   0   0   6      282.24      298.94      4.65 o 
   1   0   6      961.65     1081.66     16.25 o 
   2   0   6     1198.60     1191.08     17.91 o 
   3   0   6      669.31      657.09     10.06 o 
   4   0   6      345.23      332.38      3.41 o 
   5   0   6       16.02       16.85      0.34 o 
   6   0   6        9.03        9.47      0.34 o 
   7   0   6        2.09        2.74      0.18 o 
  -9   1   6        7.30        8.45      0.30 o 
  -8   1   6        0.01        0.56      0.31 o 
  -7   1   6      184.52      178.66      1.46 o 
  -6   1   6      157.41      146.27      1.00 o 
  -5   1   6       37.56       34.43      0.42 o 
  -4   1   6        0.89        1.16      0.13 o 
  -3   1   6       13.74       11.35      0.23 o 
  -2   1   6       15.21       10.96      0.23 o 
  -1   1   6       32.10       31.78      0.41 o 
   0   1   6      538.92      571.95      5.66 o 
   1   1   6      120.53      127.13      1.39 o 
   2   1   6      685.87      700.78      6.93 o 
   3   1   6        6.83        4.96      0.10 o 
   4   1   6      296.24      282.77      2.10 o 
   5   1   6       19.58       21.19      0.32 o 
   6   1   6      139.33      140.65      1.12 o 
   7   1   6        6.13        5.44      0.14 o 
  -9   2   6        1.63        1.46      0.09 o 
  -8   2   6        7.24        4.70      0.53 o 
  -7   2   6      199.23      191.51      1.27 o 
  -6   2   6      303.36      289.51      1.77 o 
  -5   2   6        4.01        5.84      0.13 o 
  -4   2   6       20.74       21.55      0.26 o 
  -3   2   6      165.70      170.30      2.01 o 
  -2   2   6      838.52      820.63      8.82 o 
  -1   2   6      142.11      138.02      1.65 o 
   0   2   6       23.91       22.76      0.35 o 
   1   2   6      179.98      162.70      1.22 o 
   2   2   6       30.97       33.64      0.28 o 
   3   2   6      253.24      248.08      1.74 o 
   4   2   6       33.20       29.80      0.35 o 
   5   2   6      171.04      173.86      1.60 o 
   6   2   6       30.51       31.92      0.41 o 
   7   2   6       14.97       15.44      0.27 o 
  -9   3   6        6.72        8.06      0.23 o 
  -8   3   6        0.03        0.41      0.04 o 
  -7   3   6        9.34        9.00      0.17 o 
  -6   3   6      283.00      266.91      2.99 o 
  -5   3   6       12.70       10.67      0.16 o 
  -4   3   6       11.78        8.21      0.13 o 
  -3   3   6      133.38      125.37      1.45 o 
  -2   3   6       51.38       51.37      0.48 o 
  -1   3   6       16.49       14.84      0.15 o 
   0   3   6        0.21        0.38      0.05 o 
   1   3   6       68.61       65.22      0.55 o 
   2   3   6      146.15      146.64      1.10 o 
   3   3   6      185.18      181.63      1.32 o 
   4   3   6      338.37      353.69      2.42 o 
   5   3   6       66.19       72.16      0.59 o 
   6   3   6       10.86       12.50      0.23 o 
  -7   4   6        4.38        4.85      0.19 o 
  -6   4   6        0.08        0.26      0.08 o 
  -5   4   6        3.43        3.48      0.09 o 
  -4   4   6       82.89       80.12      1.58 o 
  -3   4   6       27.71       29.19      0.35 o 
  -2   4   6       24.42       22.78      0.25 o 
  -1   4   6        4.86        5.37      0.31 o 
   0   4   6      218.76      224.58      1.42 o 
   1   4   6        1.50        1.31      0.08 o 
   2   4   6       88.08       90.04      0.71 o 
   3   4   6        2.13        2.27      0.09 o 
   4   4   6       21.15       23.66      0.26 o 
   5   4   6        4.37        4.70      0.22 o 
  -5   5   6       31.09       29.46      0.63 o 
  -4   5   6       22.37       22.62      0.24 o 
  -3   5   6       11.05        9.70      0.21 o 
  -2   5   6       17.79       17.92      0.24 o 
  -1   5   6       11.97       15.39      0.22 o 
   0   5   6       16.88       17.06      0.28 o 
   1   5   6       79.51       82.91      0.64 o 
   2   5   6       71.14       76.85      0.99 o 
  -9   1   7        0.07        0.31      0.12 o 
  -8   1   7       66.63       57.25      0.57 o 
  -7   1   7       12.80       13.75      0.24 o 
  -6   1   7       29.57       26.64      0.33 o 
  -5   1   7       13.77       12.37      0.22 o 
  -4   1   7      136.43      135.39      1.38 o 
  -3   1   7       86.25       85.26      1.08 o 
  -2   1   7      341.74      342.01      3.77 o 
  -1   1   7       15.85       13.47      0.54 o 
   0   1   7       27.17       26.60      0.41 o 
   1   1   7      312.53      327.50      2.37 o 
   2   1   7        0.01        0.39      0.05 o 
   3   1   7      136.98      132.32      1.07 o 
   4   1   7       59.90       49.99      0.57 o 
   5   1   7       28.43       26.66      0.36 o 
   6   1   7       97.73       95.47      0.88 o 
   7   1   7       16.22       17.03      0.38 o 
  -9   2   7       46.25       42.94      1.25 o 
  -8   2   7        3.83        3.68      0.10 o 
  -7   2   7      171.98      156.27      1.14 o 
  -6   2   7        1.44        1.92      0.08 o 
  -5   2   7        1.15        0.87      0.06 o 
  -4   2   7        0.19        0.09      0.03 o 
  -3   2   7        4.38        4.85      0.10 o 
  -2   2   7       26.54       23.19      0.29 o 
  -1   2   7        0.55        0.22      0.06 o 
   0   2   7      170.56      173.16      1.17 o 
   1   2   7       22.78       23.88      0.21 o 
   2   2   7      117.00      118.52      0.91 o 
   3   2   7       82.00       78.49      0.71 o 
   4   2   7       29.51       27.67      0.33 o 
   5   2   7       18.39       19.16      0.30 o 
   6   2   7       10.60       11.05      0.20 o 
  -8   3   7        5.88        5.96      0.19 o 
  -7   3   7       52.50       55.31      0.91 o 
  -6   3   7       97.99      103.56      0.94 o 
  -5   3   7      321.12      307.89      2.69 o 
  -4   3   7        1.43        1.91      0.09 o 
  -3   3   7      158.65      150.30      1.35 o 
  -2   3   7        1.72        4.33      0.10 o 
  -1   3   7      212.99      208.16      1.23 o 
   0   3   7      137.29      123.88      0.86 o 
   1   3   7      167.38      168.83      1.21 o 
   2   3   7       16.87       16.14      0.23 o 
   3   3   7      113.59      109.20      0.85 o 
   4   3   7        0.48        0.62      0.09 o 
   5   3   7        0.12        0.25      0.04 o 
  -7   4   7        8.13        8.33      0.36 o 
  -6   4   7       58.69       62.75      0.87 o 
  -5   4   7       10.43        9.27      0.13 o 
  -4   4   7      142.02      137.26      1.01 o 
  -3   4   7       96.36       90.14      0.66 o 
  -2   4   7       25.67       24.61      0.35 o 
  -1   4   7      539.54      538.01      3.52 o 
   0   4   7       30.30       35.34      0.33 o 
   1   4   7       12.80       13.70      0.20 o 
   2   4   7      177.50      185.98      1.31 o 
   3   4   7      146.66      156.67      1.27 o 
   4   4   7      173.15      172.14      1.28 o 
  -5   5   7      104.50      107.34      1.58 o 
  -4   5   7      115.54      114.71      1.03 o 
  -3   5   7      103.12      111.05      0.99 o 
  -2   5   7        2.79        2.23      0.09 o 
  -1   5   7       84.13       83.30      0.69 o 
   0   5   7      256.91      266.08      2.00 o 
   1   5   7       53.13       60.28      0.54 o 
  -9   0   8        4.36        2.25      0.12 o 
  -8   0   8       49.95       44.69      0.67 o 
  -7   0   8       27.78       34.23      0.56 o 
  -6   0   8      303.85      308.42      5.54 o 
  -5   0   8       11.02        9.81      0.21 o 
  -4   0   8       44.04       41.78      1.06 o 
  -3   0   8     1609.90     1563.08     21.57 o 
  -2   0   8      451.93      430.86      7.26 o 
  -1   0   8      968.72      956.66     14.31 o 
   0   0   8        0.23        0.15      0.13 o 
   1   0   8      110.54      109.35      1.08 o 
   2   0   8       62.45       60.18      0.81 o 
   3   0   8       38.14       40.06      1.78 o 
   4   0   8       74.05       72.91      0.92 o 
   5   0   8        9.12       10.40      0.25 o 
   6   0   8       15.79       16.21      0.38 o 
  -9   1   8      370.29      372.62      4.89 o 
  -8   1   8        2.67        2.98      0.10 o 
  -7   1   8       15.91       12.70      0.29 o 
  -6   1   8        0.22        0.60      0.07 o 
  -5   1   8      281.58      283.18      2.14 o 
  -4   1   8       83.29       88.85      0.64 o 
  -3   1   8       27.45       26.79      0.39 o 
  -2   1   8      489.44      482.45      3.52 o 
  -1   1   8        0.55        0.53      0.05 o 
   0   1   8      107.90       99.16      0.73 o 
   1   1   8      262.47      255.52      1.66 o 
   2   1   8       63.18       58.78      0.55 o 
   3   1   8      192.01      190.04      1.48 o 
   4   1   8       34.95       35.27      0.46 o 
   5   1   8       49.42       48.27      0.66 o 
   6   1   8        3.63        3.62      0.14 o 
  -9   2   8       16.90       21.34      0.54 o 
  -8   2   8        0.08        0.85      0.61 o 
  -7   2   8       96.97       91.02      1.34 o 
  -6   2   8      187.56      190.70      4.43 o 
  -5   2   8     1157.31     1114.48     15.36 o 
  -4   2   8       11.95       10.86      0.20 o 
  -3   2   8       63.50       55.48      0.56 o 
  -2   2   8        0.12        0.67      0.06 o 
  -1   2   8      294.56      306.37      2.22 o 
   0   2   8       11.04        9.20      0.16 o 
   1   2   8        0.01        0.33      0.08 o 
   2   2   8        0.30        0.81      0.11 o 
   3   2   8       46.44       48.39      0.56 o 
   4   2   8      119.19      117.05      1.10 o 
   5   2   8       46.23       46.75      0.62 o 
  -8   3   8        1.44        2.33      0.11 o 
  -7   3   8        6.46        5.99      0.12 o 
  -6   3   8       91.34       91.34      0.64 o 
  -5   3   8       49.14       48.19      0.64 o 
  -4   3   8      355.01      342.92      4.67 o 
  -3   3   8      135.54      134.34      1.53 o 
  -2   3   8        0.22        0.43      0.07 o 
  -1   3   8      102.48      103.34      0.68 o 
   0   3   8        3.70        4.49      0.11 o 
   1   3   8       46.38       51.89      0.77 o 
   2   3   8       13.04       17.39      0.23 o 
   3   3   8        7.83        9.66      0.16 o 
   4   3   8        1.34        1.66      0.07 o 
  -6   4   8        7.79        7.53      0.12 o 
  -5   4   8        0.55        0.45      0.05 o 
  -4   4   8        6.54        6.13      0.13 o 
  -3   4   8       10.07       10.51      0.16 o 
  -2   4   8       19.68       20.21      0.23 o 
  -1   4   8       92.47       97.26      0.76 o 
   0   4   8        6.23        5.91      0.13 o 
   1   4   8        0.03        0.07      0.05 o 
   2   4   8       71.75       76.08      0.68 o 
   3   4   8       26.09       27.97      0.36 o 
  -4   5   8       75.02       77.16      1.16 o 
  -3   5   8       23.79       24.83      0.50 o 
  -2   5   8       44.45       44.71      0.60 o 
  -1   5   8        0.09        0.30      0.05 o 
  -9   1   9       46.12       56.51      0.57 o 
  -8   1   9      120.05      121.08      1.70 o 
  -7   1   9       17.95       14.25      0.23 o 
  -6   1   9      205.36      199.89      1.79 o 
  -5   1   9      272.51      262.92      2.00 o 
  -4   1   9        0.09        0.22      0.05 o 
  -3   1   9      174.53      160.18      1.30 o 
  -2   1   9       26.39       26.71      0.37 o 
  -1   1   9        8.60        9.84      0.18 o 
   0   1   9      193.34      185.71      2.05 o 
   1   1   9        2.25        2.92      0.23 o 
   2   1   9        2.95        2.11      0.08 o 
   3   1   9       31.53       27.65      0.33 o 
   4   1   9       45.90       47.26      0.53 o 
   5   1   9        1.40        0.49      0.07 o 
  -9   2   9        1.88        2.13      0.12 o 
  -8   2   9        7.20        8.02      0.17 o 
  -7   2   9      200.19      201.22      2.48 o 
  -6   2   9      211.24      204.41      2.49 o 
  -5   2   9       60.88       58.73      0.51 o 
  -4   2   9      306.14      290.12      3.83 o 
  -3   2   9       14.75       13.14      0.23 o 
  -2   2   9        8.45        9.39      0.16 o 
  -1   2   9       59.62       63.53      0.55 o 
   0   2   9      173.85      169.59      1.22 o 
   1   2   9        4.75        5.98      0.13 o 
   2   2   9       35.62       34.83      0.39 o 
   3   2   9       14.30       15.13      0.40 o 
   4   2   9       81.92       78.08      1.88 o 
   5   2   9        2.34        2.76      0.17 o 
  -7   3   9       33.19       32.14      0.63 o 
  -6   3   9       83.94       85.32      1.17 o 
  -5   3   9       56.21       61.38      0.95 o 
  -4   3   9      425.27      424.39      5.38 o 
  -3   3   9       11.58       10.97      0.17 o 
  -2   3   9      355.24      345.86      2.81 o 
  -1   3   9        3.86        3.33      0.09 o 
   0   3   9        4.30        5.85      0.12 o 
   1   3   9       31.38       28.92      0.40 o 
   2   3   9       68.66       71.52      0.59 o 
   3   3   9        1.93        2.06      0.09 o 
  -6   4   9        2.33        3.72      0.17 o 
  -5   4   9        0.84        1.32      0.06 o 
  -4   4   9        0.52        0.87      0.06 o 
  -3   4   9       94.75       93.65      0.72 o 
  -2   4   9        8.59        8.40      0.13 o 
  -1   4   9       53.01       53.58      0.46 o 
   0   4   9      225.87      230.93      1.57 o 
   1   4   9       41.68       42.68      0.43 o 
   2   4   9       12.26       13.25      0.35 o 
  -9   0  10        0.24        0.78      0.10 o 
  -8   0  10      268.21      254.28      2.79 o 
  -7   0  10       16.81       14.13      0.32 o 
  -6   0  10        0.20        0.33      0.38 o 
  -5   0  10       97.28      102.06      1.61 o 
  -4   0  10      254.21      250.89      3.52 o 
  -3   0  10       46.79       44.20      0.64 o 
  -2   0  10      338.78      323.92      3.44 o 
  -1   0  10       31.16       28.07      0.49 o 
   0   0  10      360.65      334.07      3.55 o 
   1   0  10        1.40        1.40      0.19 o 
   2   0  10       59.93       62.66      0.84 o 
   3   0  10        9.02        7.43      0.21 o 
   4   0  10       80.54       80.29      1.40 o 
  -9   1  10        0.00        0.08      0.06 o 
  -8   1  10      146.32      153.16      2.13 o 
  -7   1  10       16.47       16.64      0.48 o 
  -6   1  10       79.06       73.96      0.84 o 
  -5   1  10       54.15       56.02      0.55 o 
  -4   1  10       24.84       25.24      0.32 o 
  -3   1  10        8.99       10.99      0.24 o 
  -2   1  10      154.57      151.77      1.41 o 
  -1   1  10      234.41      225.77      1.76 o 
   0   1  10       96.56       96.93      0.85 o 
   1   1  10       33.82       37.65      0.41 o 
   2   1  10      104.77       97.17      0.83 o 
   3   1  10       43.52       44.96      0.52 o 
   4   1  10       30.13       29.63      0.65 o 
  -8   2  10       56.78       64.85      0.65 o 
  -7   2  10        7.30        8.98      0.18 o 
  -6   2  10       31.14       31.32      0.35 o 
  -5   2  10       48.14       53.31      0.76 o 
  -4   2  10      616.59      635.99      5.64 o 
  -3   2  10       64.13       63.23      1.32 o 
  -2   2  10       74.13       74.25      0.71 o 
  -1   2  10       30.76       31.81      0.38 o 
   0   2  10       32.61       34.75      0.38 o 
   1   2  10        0.11        0.40      0.05 o 
   2   2  10       50.11       51.62      0.50 o 
   3   2  10        3.39        2.92      0.11 o 
  -7   3  10        4.21        4.41      0.17 o 
  -6   3  10        1.25        1.33      0.15 o 
  -5   3  10       20.00       22.99      0.34 o 
  -4   3  10       14.29       15.00      0.23 o 
  -3   3  10       64.40       66.97      0.82 o 
  -2   3  10       19.76       19.74      0.24 o 
  -1   3  10       34.05       32.24      0.38 o 
   0   3  10       54.47       58.43      0.62 o 
   1   3  10        3.80        4.05      0.13 o 
   2   3  10        0.47        0.43      0.06 o 
  -5   4  10        3.07        3.43      0.20 o 
  -4   4  10        4.87        4.15      0.10 o 
  -3   4  10       15.23       15.97      0.32 o 
  -2   4  10        2.49        1.91      0.07 o 
  -1   4  10       10.98       11.48      0.17 o 
   0   4  10        0.02        0.07      0.06 o 
  -8   1  11       32.53       38.14      0.78 o 
  -7   1  11        4.62        4.76      0.13 o 
  -6   1  11       43.39       44.64      0.51 o 
  -5   1  11       83.28       75.07      1.48 o 
  -4   1  11        1.92        2.16      0.10 o 
  -3   1  11       27.25       23.54      0.34 o 
  -2   1  11       81.17       77.72      0.81 o 
  -1   1  11        0.05        0.81      0.17 o 
   0   1  11        9.67       10.31      0.19 o 
   1   1  11        5.91        8.71      0.17 o 
   2   1  11       95.70       94.41      0.79 o 
   3   1  11        5.01        4.98      0.16 o 
  -7   2  11       27.25       27.76      0.41 o 
  -6   2  11        7.98        8.78      0.19 o 
  -5   2  11        2.36        2.57      0.36 o 
  -4   2  11       35.49       32.65      0.37 o 
  -3   2  11       96.53       97.72      0.86 o 
  -2   2  11       17.96       16.60      0.25 o 
  -1   2  11       15.08       14.18      0.25 o 
   0   2  11        0.42        1.13      0.17 o 
   1   2  11      126.88      125.36      1.01 o 
   2   2  11       23.44       23.51      0.39 o 
  -6   3  11        3.32        2.41      0.16 o 
  -5   3  11       35.88       37.56      0.59 o 
  -4   3  11       68.45       70.85      0.63 o 
  -3   3  11       97.28      100.79      0.85 o 
  -2   3  11        9.46        7.81      0.18 o 
  -1   3  11       51.41       49.79      0.62 o 
   0   3  11       19.37       19.84      0.22 o 
  -7   0  12       26.74       23.58      0.47 o 
  -6   0  12       55.24       59.35      0.97 o 
  -3   0  12       25.89       21.80      0.39 o 
  -2   0  12      190.92      216.14      2.35 o 
  -1   0  12        6.40        8.82      0.24 o 
   0   0  12        0.01        0.96      0.10 o 
   1   0  12       19.60       26.44      0.42 o 
   2   0  12        2.55        2.19      0.17 o 
  -7   1  12        0.31        0.25      0.07 o 
  -6   1  12        1.87        2.17      0.12 o 
  -5   1  12        0.54        0.36      0.18 o 
  -4   1  12        0.39        0.86      0.10 o 
  -3   1  12      103.66      111.93      2.18 o 
  -2   1  12       19.68       22.40      0.32 o 
  -1   1  12        2.80        5.84      0.13 o 
   0   1  12        0.22        0.15      0.04 o 
   1   1  12       75.00       72.19      0.62 o 
   2   1  12       81.83       88.91      2.98 o 
  -6   2  12        9.28        9.50      0.27 o 
  -5   2  12        2.59        3.35      0.26 o 
  -4   2  12      119.70      122.21      0.99 o 
  -3   2  12       74.64       75.51      0.81 o 
  -2   2  12       11.09       11.89      0.19 o 
  -1   2  12        1.82        1.96      0.10 o 
   0   2  12       21.03       22.21      0.30 o 
   1   2  12        0.24        0.67      0.13 o 
  -4   3  12       13.45       15.00      0.39 o 
  -2   3  12        4.97        5.42      0.23 o 
  -4   1  13       49.02       53.48      0.99 o 
  -3   1  13        6.75        7.55      0.21 o 
  -2   1  13        3.50        5.05      0.13 o 
  -1   1  13       19.47       17.31      0.33 o 
   0   1  13        9.79        7.44      0.27 o 
  -4   2  13        8.10        9.58      0.30 o 
  -3   2  13       74.32       83.37      1.41 o 
  -2   2  13        8.00        7.30      0.27 o 
                                                 
